# Supplementary material for: Prediction of thermal boundary resistance by the machine learning method
Source: Sci Rep. 2017 Aug 2;7:7109. doi: 10.1038/s41598-017-07150-7 (PMC5540921; doi:10.1038/s41598-017-07150-7)
Supplement: Supplementary file 1 — Supplementary Information [file 41598_2017_7150_MOESM1_ESM.xlsx]

## Sheet: Materials
id-M	Material	Formula	Crystalline state	Heat capacity (J/gK)	Thermal conductivity (W/mK)	Debye temperature (K)	Melting point (K)	Density (g/cm3)	Sound of speed (m/s)	Longitudinal (m/s)	Transverse (m/s)	Elastic modulus (GPa)	Bulk modulus (GPa)	Thermal expansion (10-6/K)	Unit cell volume (10-29 m3)
1	Silicon	Si	Crystalline	0.71	148	645	1687	2.33	5904	8970	5332	131	102	2.6	2.003
2	Germanium	Ge	Crystalline	0.31	60	374	1211	5.34	3545	5305	3207	103	77	5.7	2.256
3	Glass	a-SiO2	Amorphous	0.75	1.38	550	1873	2.2	4142	5980	3740	73	36.7	0.49	3.787
4	Gold	Au	Crystalline	0.13	298	165	1337	19.3	1463	3390	1290	79	180	14.2	1.695
5	Aluminium	Al	Crystalline	0.9	240	428	934	2.7	3420	6420	3040	70	76	23.1	1.66
6	Lead	Pb	Crystalline	0.13	35	108	600	11.4	1098	2350	970	16	46	28.9	3.015
7	Bismuth	Bi	Crystalline	0.12	8	119	545	9.8	1308	2550	1160	32	31	13.4	3.556
8	Titanium	Ti	Crystalline	0.52	22	426	1953	4.5	3500	6070	3125	116	110	8.6	1.783
9	Chromium	Cr	Crystalline	0.45	90	630	2118	7.2	4545	6980	4100	279	160	4.9	1.2
10	Titanium nitride	TiN	Crystalline	0.6	29	845	3200	5.5	6162	10780	5500	600	280	6.3	1.907
11	Magnesium oxide	MgO	Crystalline	0.9	60	941	3125	3.5	7075	8970	6560	249	155	10.5	1.878
12	Sapphire	Al2O3	Crystalline	0.78	46	1000	2300	3.99	7144	10890	6450	335	240	5.4	4.247
13	Diamond	C	Crystalline	0.51	2200	2200	3823	3.51	13805	17500	12800	1200	443	1	0.568
14	Graphene	C	Crystalline	0.7	6	2100	4510	2.26	14946	21300	13600	1050	442	-8
15	Quartz	SiO2	Crystalline	0.73	6.2	470	1983	2.65	4476	6090	4100	76.5	36.4	10.3	3.787
16	Beryllium oxide	BeO	Crystalline	1	272	1300	2780	3	8008	11900	7250	345	276	6.3	1.383
17	Gallium nitride	GaN	Crystalline	0.49	130	600	2773	6.1	4630	7885	4140	320	210	3.2	2.285
18	Aluminium nitride	AlN	Crystalline	0.74	285	1150	3023	3.3	7119	10986	6419	302	193	2.5	2.085
19	Amorphous Germanium	a-Ge	Amorphous	0.34	1.1	315	987	5.3	2907	4350	2630	92	80	17
20	Platinum	Pt	Crystalline	0.13	71	240	2045	21.5	1979	4174	1750	168	230	8.8	1.512
21	Titanium dioxide	TiO2	Crystalline	0.71	10	780	2116	5	6078	10327	5436	209	230	7.5	3.12
22	Copper	Cu	Crystalline	0.38	398	342	1358	8.9	2801	4910	2500	120	140	16.5	1.18
23	Amorphous Silicon	a-Si	Amorphous	0.73	0.93	528	1420	2.2	4126	7640	3670	108	92	3.5
24	Gallium antimonide	GaSb	Crystalline	0.25	32	266	985	5.6	2730	4240	2460	85	56	7.8	5.66
25	Gallium Arsenide	GaAs	Crystalline	0.32	55	264	1513	5.3	3331	5200	3000	83	76	5.7	4.517
26	Silicon carbide	SiC	Crystalline	0.67	120	1200	3103	3.2	9443	10940	8940	450	220	3.3	2.059
27	Barium fluoride	BaF2	Crystalline	0.4	11	287	1641	4.9				53	56.4	19.8	5.958
28	Bismuth telluride	Bi2Te3	Crystalline	0.15	2	165	859	8	1908	2950	1720	51		14┴	16.806
29	Antimony telluride	Sb2Te3	Crystalline	0.21	0.34	160	853	6.5		2900		63	41	22	15.96
30	Tungsten	W	Crystalline	0.13	178	388	3660	19.3	3240	5248	2908	411	310	4.5	1.625
31	Zinc oxide	ZnO	Crystalline	0.49	29	416	2248	5.7	3097	6400	2740	206	154	4.3	2.385
32	graphite	C	Crystalline	0.71	1290	402	4260	2.26	16239	21000	15000			2.2	0.88
33	Carbon nanotube	C	Crystalline	0.72	2900		3925	2.1	10590	20400	9400	930		20	0.568
34	Tantalum	Ta	Crystalline	0.14	58	240	3269	16.6		4100		186	200	6.3	1.81
35	Nickel	Ni	Crystalline	0.45	91	427	1728	8.9	3310	5630	2960	200	180	13.4	1.1
36	Amorphous aluminium oxide	a-Al2O3	Amorphous		0.6
37	Palladium	Pd	Crystalline	0.23	75	275	1827	12	3070			121	180	11.8	1.472
38	Molybdenum	Mo	Crystalline	0.25	138	450	2894	10.2	3741	6250	3350	329	230	4.8	1.555
39	Ruthenium	Ru	Crystalline	0.23	117	600	2236	12.2	4318	5830	3960	447	220	6.4	1.355
40	PMMA	PMMA		1.4	0.17	71	433	1.18	1762	3150	1570	1.8		50
41	Silicon nitride	Si3N4	Crystalline	0.71	5	923	2173	3.2	6700	10971	6009	306	238	0.8	7.312
42	Magnesium	Mg	Crystalline	1	156	396	923	1.7	3673	5940	3298	45	45	24.8	2.33
43	Gallium oxide	Ga2O3	Crystalline	0.49	13.6	738	1998	5.9	3500	7100	3100	230		3.2	5.241
44	Yttrium oxide	Y2O3	Crystalline	0.45	13.5		2698	5.6	4132	6900	3700	167	145	7.3	7.453
45	Silver	Ag	Crystalline	0.23	427	228	1234	10.4	1960	3780	1740	83	100	18.9	1.723

## Sheet: Heat capacity
id-M	Material	Formula	Crystalline state	Heat capacity at RT (J/gK)	Heat capacity at 25 K (J/gK)	Heat capacity at 50 K (J/gK)	Heat capacity at 75 K (J/gK)	Heat capacity at 100 K (J/gK)	Heat capacity at 150 K (J/gK)	Heat capacity at 200 K (J/gK)	Heat capacity at 250 K (J/gK)	Heat capacity at 350 K (J/gK)	Heat capacity at 400 K (J/gK)	Heat capacity at 500 K (J/gK)
1	Silicon	Si	Crystalline	0.71	0.01	0.08	0.17	0.26	0.43	0.56	0.65	0.8	0.87	0.88
2	Germanium	Ge	Crystalline	0.31	0.02	0.08	0.14	0.2	0.26	0.29	0.31	0.34	0.35	0.37
3	Glass	a-SiO2	Amorphous	0.75	0.02	0.1	0.19	0.26	0.42	0.56	0.66	0.8	0.91	0.99
4	Gold	Au	Crystalline	0.13	0.02	0.07	0.1	0.11	0.12	0.12	0.13	0.13	0.13	0.13
5	Aluminium	Al	Crystalline	0.9	0.04	0.15	0.3	0.5	0.7	0.8	0.85	0.9	0.95	1
6	Lead	Pb	Crystalline	0.13	0.07	0.1	0.11	0.12	0.12	0.12	0.13	0.13	0.13	0.13
7	Bismuth	Bi	Crystalline	0.12	0.05	0.08	0.1	0.11	0.12	0.12	0.12	0.12	0.12	0.12
8	Titanium	Ti	Crystalline	0.52	0.01	0.1	0.22	0.3	0.41	0.46	0.5	0.57	0.57	0.64
9	Chromium	Cr	Crystalline	0.45	0.005	0.04	0.11	0.19	0.32	0.38	0.43	0.47	0.48	0.52
10	Titanium nitride	TiN	Crystalline	0.6		0.03	0.1	0.17	0.32	0.44	0.53		0.71	0.76
11	Magnesium oxide	MgO	Crystalline	0.9	0.002	0.02	0.08	0.19	0.45	0.67	0.82	1	1.05	1.13
12	Sapphire	Al2O3	Crystalline	0.78	0.001	0.015	0.05	0.13	0.32	0.5	0.66	0.87	0.95	1.05
13	Diamond	C	Crystalline	0.51	0.0003	0.002	0.007	0.02	0.08	0.2	0.35	0.67	0.86	1.13
14	Graphene	C	Crystalline	0.7
15	Quartz	SiO2	Crystalline	0.73	0.02	0.09	0.17	0.25	0.4	0.55	0.66	0.82	0.89	0.99
16	Beryllium oxide	BeO	Crystalline	1		0.02	0.05	0.12	0.33	0.58	0.83	1.22	1.35	1.56
17	Gallium nitride	GaN	Crystalline	0.49
18	Aluminium nitride	AlN	Crystalline	0.74		0.02	0.07	0.13	0.31	0.48	0.62	0.85	0.93	1.02
19	Amorphous Germanium	a-Ge	Amorphous	0.34
20	Platinum	Pt	Crystalline	0.13	0.02	0.06	0.09	0.1	0.12	0.12	0.13	0.13	0.14	0.14
21	Titanium dioxide	TiO2	Crystalline	0.71		0.07	0.15	0.25	0.4	0.53	0.62		0.81	0.86
22	Copper	Cu	Crystalline	0.38	0.02	0.1	0.19	0.25	0.32	0.36	0.38	0.39	0.4	0.4
23	Amorphous Silicon	a-Si	Amorphous	0.73
24	Gallium antimonide	GaSb	Crystalline	0.25	0.04	0.09	0.14	0.18	0.22	0.24	0.25		0.29	0.29
25	Gallium Arsenide	GaAs	Crystalline	0.32	0.03	0.09	0.15	0.2	0.26	0.29	0.32		0.34	0.34
26	Silicon carbide	SiC	Crystalline	0.67
27	Barium fluoride	BaF2	Crystalline	0.4	0.03	0.1	0.2	0.26	0.34	0.38	0.4
28	Bismuth telluride	Bi2Te3	Crystalline	0.16	0.05	0.1	0.13	0.14	0.15	0.15	0.15	0.16	0.16	0.17
29	Antimony telluride	Sb2Te3	Crystalline	0.21
30	Tungsten	W	Crystalline	0.13	0.005	0.04	0.06	0.09	0.11	0.12	0.13	0.13	0.14	0.14
31	Zinc oxide	ZnO	Crystalline	0.49	0.03	0.1	0.17	0.22	0.33	0.42	0.45
32	graphite	C	Crystalline	0.71	0.01	0.04	0.09	0.14	0.27	0.42	0.57	1	1.05	1.22
33	Carbon nanotube	C	Crystalline	0.72
34	Tantalum	Ta	Crystalline	0.14	0.07	0.1	0.11	0.12	0.12	0.13	0.13	0.14	0.14	0.16
35	Nickel	Ni	Crystalline	0.45	0.01	0.1	0.16	0.24	0.33	0.39	0.41	0.46	0.48	0.53
36	Amorphous aluminium oxide	a-Al2O3	Amorphous
37	Palladium	Pd	Crystalline	0.23	0.02	0.08	0.13	0.17	0.21	0.23	0.24	0.24	0.24	0.24
38	Molybdenum	Mo	Crystalline	0.25	0.005	0.04	0.09	0.15	0.2	0.23	0.24	0.26	0.26	0.26
39	Ruthenium	Ru	Crystalline	0.23	0.03	0.05	0.09	0.14	0.19	0.22	0.23	0.23	0.24	0.24
40	PMMA	PMMA		1.4
41	Silicon nitride	Si3N4	Crystalline	0.71										0.8
42	Magnesium	Mg	Crystalline	1	0.03	0.26	0.46	0.65	0.84	0.94	0.99	1.05	1.08	1.12
43	Gallium oxide	Ga2O3	Crystalline	0.49	0.007	0.05	0.11	0.17	0.29	0.38	0.45
44	Yttrium oxide	Y2O3	Crystalline	0.45	0.01	0.05	0.11	0.17	0.28	0.36	0.42		0.5	0.53
45	Silver	Ag	Crystalline	0.23	0.03	0.1	0.16	0.19	0.21	0.23	0.23	0.23	0.23	0.23

## Sheet: Thermal conductivity
id-M	Material	Formula	Crystalline state	Thermal conductivity at RT (W/mK)	Thermal conductivity at 25 K (W/mK)	Thermal conductivity at 50 K (W/mK)	Thermal conductivity at 70 K (W/mK)	Thermal conductivity at 100 K (W/mK)	Thermal conductivity at 150 K (W/mK)	Thermal conductivity at 200 K (W/mK)	Thermal conductivity at 250 K (W/mK)	Thermal conductivity at 350 K (W/mK)	Thermal conductivity at 400 K (W/mK)	Thermal conductivity at 500 K (W/mK)
1	Silicon	Si	Crystalline	148	5140	2680	1680	884	409	264	191	119	99	76
2	Germanium	Ge	Crystalline	60	1270	615	393	232	132	97	75	49	43	34
3	Glass	a-SiO2	Amorphous	1.38	0.2	0.3	0.5	0.7	0.9	1.1	1.3	1.4	1.5	1.6
4	Gold	Au	Crystalline	315	1020	420	358	345	335	327	320	313	312	309
5	Aluminium	Al	Crystalline	237	7730	1230	532	302	248	237	235	240	240	237
6	Lead	Pb	Crystalline	35	50.7	43.5	41.5	39.6	37.7	36.6	35.8	34.8	33.8	32.5
7	Bismuth	Bi	Crystalline	9.2	78	37	26	18.8	13.6	11.2	10	8.6	8.2	7.8
8	Titanium	Ti	Crystalline	22	33.7	40.1	35.6	31.2	27	24.5	22.9	21	20.4	19.7
9	Chromium	Cr	Crystalline	90	607	317	208	158	129	111	99	88	87	85
10	Titanium nitride	TiN	Crystalline	29										23
11	Magnesium oxide	MgO	Crystalline	60	3310	1420	630	270	135	94	73	51	43	32
12	Sapphire	Al2O3	Crystalline	46	20200	5200	1530	450	150	82	58	38	32	24
13	Diamond	C	Crystalline	2310	2740	9300	12000	10000	6050	4040	2970	1860	1550
14	Graphene ‖	C	Crystalline	3000
14	Graphene ┴	C	Crystalline	6
15	Quartz ‖	SiO2	Crystalline	10.4	460	118	66	39	23	16	13	8.8	7.6	6
15	Quartz ┴	SiO2	Crystalline	6.2	235	58.5	33.7	20.8	13	9.5	7.5	5.3	4.7	3.9
16	Beryllium oxide	BeO	Crystalline	272						424	334	228	196	146
17	Gallium nitride	GaN	Crystalline	130
18	Aluminium nitride	AlN	Crystalline	285
19	Amorphous Germanium	a-Ge	Amorphous	1.1
20	Platinum	Pt	Crystalline	71	313	109	86.2	77.5	74	72.4	71.7	71.5	71.6	72.2
21	Titanium dioxide ‖	TiO2	Crystalline	10.4	540	66	35	23.5	16.8	13.7	11.8	9.4	8.5
21	Titanium dioxide ┴	TiO2	Crystalline	7.4	360	45	25	17	12	9.7	8.3	6.6	6
22	Copper	Cu	Crystalline	398	6800	1220	670	483	428	413	404	394	392	388
23	Amorphous Silicon	a-Si	Amorphous	0.93
24	Gallium antimonide	GaSb	Crystalline	32
25	Gallium Arsenide	GaAs	Crystalline	55
26	Silicon carbide	SiC	Crystalline	120
27	Barium fluoride	BaF2	Crystalline	11
28	Bismuth telluride	Bi2Te3	Crystalline	2
29	Antimony telluride ┴	Sb2Te3	Crystalline	0.34
30	Tungsten	W	Crystalline	178	2040	417	276	235	210	197	186	170	162	149
31	Zinc oxide	ZnO	Crystalline	29								27	23
32	graphite ‖	C	Crystalline	2000		2300	3650	4980	4530	3250	2450	1690	1460	1130
32	graphite ┴	C	Crystalline	9.5		103	65	39	23	15	12	8	7	5.4
33	Carbon nanotube	C	Crystalline	2900
34	Tantalum	Ta	Crystalline	58	136	72	61.6	59.2	58	57.5	57.4	57.6	57.8	58.2
35	Nickel	Ni	Crystalline	91	815	336	221	158	121	106	97	85	80	72
36	Amorphous aluminium oxide	a-Al2O3	Amorphous	0.6
37	Palladium	Pd	Crystalline	75.5	404	123	86.8	77.3	75.5	75.5	75.5	75.5	75.5	75.5
38	Molybdenum	Mo	Crystalline	138	325	300	230	179	149	143	140	136	134	132
39	Ruthenium	Ru	Crystalline	117	2180	495	223	154	128	118	117	116	115	113
40	PMMA	PMMA		0.17
41	Silicon nitride	Si3N4	Crystalline	5										0.8
42	Magnesium	Mg	Crystalline	156	1200	375	223	169	161	159	157	155	153	151
43	Gallium oxide	Ga2O3	Crystalline	13.6
44	Yttrium oxide	Y2O3	Crystalline	13.5			57	110		20	15	14		11
45	Silver	Ag	Crystalline	427	2950	700	497	450	432	430	428	424	420	413

## Sheet: Thermal expansion
id-M	Material	Formula	Crystalline state	Thermal expansion at RT (10-6/K)	Thermal expansion at 25 K (10-6/K)	Thermal expansion at 50 K (10-6/K)	Thermal expansion at 75 K (10-6/K)	Thermal expansion at 100 K (10-6/K)	Thermal expansion at 150 K (10-6/K)	Thermal expansion at 200 K (10-6/K)	Thermal expansion at 250 K (10-6/K)	Thermal expansion at 350 K (10-6/K)	Thermal expansion at 400 K (10-6/K)	Thermal expansion at 500 K (10-6/K)
1	Silicon	Si	Crystalline	2.6	0	/0.2	/0.5	(-0.4)	0.5	1.5	2.2		3.2	3.5
2	Germanium	Ge	Crystalline	5.7	(-0.57)	/0.62		2.4		4.9			6.2	6.5
3	Glass	a-SiO2	Amorphous	0.49				(-0.53)		0.13	0.35	0.57	0.61	0.63
4	Gold	Au	Crystalline	14.2	2.8	7.7		11.8		13.7			14.8	15.4
5	Aluminium	Al	Crystalline	23.1		3.9		12.2		20.3			25.1	26.4
6	Lead	Pb	Crystalline	28.9	14.4	21.6		25.6		27.5			30.6	33.3
7	Bismuth	Bi	Crystalline	13.4	5.3	10		12.3		13.1		13.3	12.7	12.1
8	Titanium	Ti	Crystalline	8.6	0.14	1.2		4.5		7.4			9.4	9.9
9	Chromium	Cr	Crystalline	4.9	0.1	0.7		2.3		5.3			7.8	8.8
10	Titanium nitride	TiN	Crystalline	6.4				2.5	3.7	4.8	5.6		7.4	8.1
11	Magnesium oxide	MgO	Crystalline	10.5	0.02	0.2	1	2.2	5	7.6	9.3		11.8	12.7
12	Sapphire	Al2O3	Crystalline	5.4				0.6	1.9	3.3	4.5		7.1	7.5
13	Diamond	C	Crystalline	1	(-0.1)	(-0.06)		0.05	0.2	0.4	0.7	1.5	1.8	2.3
14	Graphene	C	Crystalline	-8
15	Quartz	SiO2	Crystalline	10.3		7		7.3	7.8	8.5	9.4		13.3	16.8
16	Beryllium oxide	BeO	Crystalline	6.3									6.9	7.5
17	Gallium nitride	GaN	Crystalline	3.2
18	Aluminium nitride	AlN	Crystalline	2.5			0.3	0.5	0.9	1.9	2		3.8	4.4
19	Amorphous Germanium	a-Ge	Amorphous	17
20	Platinum	Pt	Crystalline	8.8	0.93	3.6		6.6		8.5			9.2	9.6
21	Titanium dioxide	TiO2	Crystalline	7.5				6.5	6.8	7.1	7.3		8	8.4
22	Copper	Cu	Crystalline	16.5	0.63	3.87		10.3		15.2			17.6	18.3
23	Amorphous Silicon	a-Si	Amorphous	3.5
24	Gallium antimonide	GaSb	Crystalline	7.8
25	Gallium Arsenide	GaAs	Crystalline	5.7
26	Silicon carbide	SiC	Crystalline	3.3
27	Barium fluoride	BaF2	Crystalline	19.8	0.2	3.4	6.7	9.5	13.6	16	18.3	21.3	22.3	24.7
28	Bismuth telluride	Bi2Te3	Crystalline	14┴
29	Antimony telluride	Sb2Te3	Crystalline	22┴
30	Tungsten	W	Crystalline	4.5	0.21	0.88		2.6		4.1			4.5	4.6
31	Zinc oxide	ZnO	Crystalline	4.3	(-0.19)	/0.56	(-0.52)	(-0.21)	1.2	2.5	3.5		5.5	6.1
32	graphite	C	Crystalline	2.2
33	Carbon nanotube	C	Crystalline	20
34	Tantalum	Ta	Crystalline	6.3	0.61	2.6		4.8		6			6.6	6.8
35	Nickel	Ni	Crystalline	13.4	0.25	1.5	4.3	6.6		11.3			14.5	15.3
36	Amorphous aluminium oxide	a-Al2O3	Amorphous
37	Palladium	Pd	Crystalline	11.8	0.79	3.5		8		10.7			12.6	13.2
38	Molybdenum	Mo	Crystalline	4.8	0.4	1		2.8		4.6			4.9	5.1
39	Ruthenium	Ru	Crystalline	6.4				5.2		5.9			6.6	6.9
40	PMMA	PMMA		50
41	Silicon nitride	Si3N4	Crystalline	0.8									1.8	2.4
42	Magnesium	Mg	Crystalline	24.8	0.7	5.8		14.6		21.2			27.3	29.1
43	Gallium oxide	Ga2O3	Crystalline	3.2
44	Yttrium oxide	Y2O3	Crystalline	7.3				5.6	6.5	7.1	7.2		7.4	7.6
45	Silver	Ag	Crystalline	18.9	1.9	8.2		14.2		17.8			19.7	20.6

## Sheet: Reference-Speed of sound
id-M	Material	Formula	Title	Authors	Journal	DOI
1	Silicon	Si	Thermal boundary resistance	E. T. Swartz and R. O. Pohl	Rev. Mod. Phys. 61, 605 (1989)	http://dx.doi.org/10.1103/RevModPhys.61.605
2	Germanium	Ge	Thermal properties of a tetrahedrally bonded amorphous solid: CdGeAs2	David G. Cahill and R. O. Pohl	Phys. Rev. B 37, 8773 (1988)	http://dx.doi.org/10.1103/PhysRevB.37.8773
3	Glass	a-SiO2	Lower limit to the thermal conductivity of disordered crystals	David G. Cahill, S. K. Watson, and R. O. Pohl	Phys. Rev. B 46, 6131 (1992)	http://dx.doi.org/10.1103/PhysRevB.46.6131
4	Gold	Au	Thermal boundary resistance	E. T. Swartz and R. O. Pohl	Rev. Mod. Phys. 61, 605 (1989)	http://dx.doi.org/10.1103/RevModPhys.61.605
5	Aluminium	Al				http://www.rfcafe.com/references/general/velocity-sound-media.htm
6	Lead	Pb	Thermal boundary resistance	E. T. Swartz and R. O. Pohl	Rev. Mod. Phys. 61, 605 (1989)	http://dx.doi.org/10.1103/RevModPhys.61.605
7	Bismuth	Bi				NIMS Inorganic Materials Database
8	Titanium	Ti	CRC Handbook of Chemistry and Physics	David R. Lide	7first Edition, 1990-1991	http://www.rfcafe.com/references/general/velocity-sound-media.htm
9	Chromium	Cr	Thermal boundary resistance	E. T. Swartz and R. O. Pohl	Rev. Mod. Phys. 61, 605 (1989)	http://dx.doi.org/10.1103/RevModPhys.61.605
10	Titanium nitride	TiN				NIMS Inorganic Materials Database
11	Magnesium oxide	MgO				NIMS Inorganic Materials Database
12	Sapphire	Al2O3	Thermal boundary resistance	E. T. Swartz and R. O. Pohl	Rev. Mod. Phys. 61, 605 (1989)	http://dx.doi.org/10.1103/RevModPhys.61.605
13	Diamond	C	Thermal boundary resistance	E. T. Swartz and R. O. Pohl	Rev. Mod. Phys. 61, 605 (1989)	http://dx.doi.org/10.1103/RevModPhys.61.605
14	Graphene	C	Phonon thermal conduction in graphene: Role of Umklapp and edge roughness scattering	D. L. Nika, E. P. Pokatilov, A. S. Askerov, and A. A. Balandin	Phys. Rev. B 79, 155413 (2009)	http://dx.doi.org/10.1103/PhysRevB.79.155413
15	Quartz	SiO2	Thermal boundary resistance	E. T. Swartz and R. O. Pohl	Rev. Mod. Phys. 61, 605 (1989)	http://dx.doi.org/10.1103/RevModPhys.61.605
16	Beryllium oxide	BeO				NIMS Inorganic Materials Database
17	Gallium nitride	GaN	Thermal Conductivity of Wurtzite Zinc-Oxide from First-Principles Lattice Dynamics – a Comparative Study with Gallium Nitride	XufeiWu, Jonghoon Lee, VikasVarshney, Jennifer L.Wohlwend, Ajit K. Roy and Tengfei Luo	Sci. Rep. 6, 22504 (2016)	http://dx.doi.org/10.1038/srep22504 (2016)
18	Aluminium nitride	AlN				http://cofrest.info/md20.htm
19	Amorphous Germanium	a-Ge	Thermal properties of a tetrahedrally bonded amorphous solid: CdGeAs2	David G. Cahill and R. O. Pohl	Phys. Rev. B 37, 8773 (1988)	http://dx.doi.org/10.1103/PhysRevB.37.8773
20	Platinum	Pt	Thermal boundary resistance	E. T. Swartz and R. O. Pohl	Rev. Mod. Phys. 61, 605 (1989)	http://dx.doi.org/10.1103/RevModPhys.61.605
21	Titanium dioxide	TiO2	Micro hardness Vickers and sound velocity in titanium oxide	Maria. A. CARAVACA, Ricardo. A. CASALI, Julio. C. MIÑO, Luis E. KOSTESKI,Ricardo. BARRIOS D’ AMBRA		http://www.ndt.net/article/SimNDT2010/papers/12_Caravaca.pdf
22	Copper	Cu	Thermal boundary resistance	E. T. Swartz and R. O. Pohl	Rev. Mod. Phys. 61, 605 (1989)	http://dx.doi.org/10.1103/RevModPhys.61.605
23	Amorphous Silicon	a-Si	Elastic properties of amorphous Si and derived Debye temperatures and Grüneisen parameters: Model calculation	J. L. Feldman, J. Q. Broughton, and F. Wooten	Phys. Rev. B 43, 2152 (1991)	http://dx.doi.org/10.1103/PhysRevB.43.2152
24	Gallium antimonide	GaSb	Elastic softness of amorphous tetrahedrally bonded GaSb and (Ge2)0.27(GaSb)0.73 semiconductors	V. V. Brazhkin, A. G. Lyapin, V. A. Goncharova, O. V. Stal’gorova, and S. V. Popova	Phys. Rev. B 56, 990 (1997)	http://dx.doi.org/10.1103/PhysRevB.56.990
25	Gallium Arsenide	GaAs				NIMS Inorganic Materials Database
26	Silicon carbide	SiC				NIMS Inorganic Materials Database
27	Barium fluoride	BaF
28	Bismuth telluride	Bi2Te3	Elastic Moduli and Phonon Properties of Bi2 Te3	J. O. Jenkins, J. A. Rayne, and R. W. Ure, Jr.	Phys. Rev. B 5, 3171 (1972)	http://dx.doi.org/10.1103/PhysRevB.5.3171
29	Antimony telluride	Sb2Te3	Heat transport in Sb2−xVxTe3 single crystals	J. S. Dyck, W. Chen, C. Uher, Č. Drašar, and P. Lošt’ák	Phys. Rev. B 66, 125206 (2002)	http://dx.doi.org/10.1103/PhysRevB.66.125206
30	Tungsten	W	Thermal boundary resistance	E. T. Swartz and R. O. Pohl	Rev. Mod. Phys. 61, 605 (1989)	http://dx.doi.org/10.1103/RevModPhys.61.605
31	Zinc oxide	ZnO				NIMS Inorganic Materials Database
32	graphite	C	Carbon Nanotubes: Synthesis, Structure, Properties, and Applications	edited by Mildred S. Dresselhaus, Gene Dresselhaus, Phaedon Avouris
33	Carbon nanotube	C	Carbon Nanotubes: Synthesis, Structure, Properties, and Applications	edited by Mildred S. Dresselhaus, Gene Dresselhaus, Phaedon Avouris
34	Tantalum	Ta
35	Nickel	Ni	Thermal boundary resistance	E. T. Swartz and R. O. Pohl	Rev. Mod. Phys. 61, 605 (1989)	http://dx.doi.org/10.1103/RevModPhys.61.605
36	Amorphous aluminium oxide	a-Al2O3
37	Palladium	Pd
38	Molybdenum	Mo				http://www.rfcafe.com/references/general/velocity-sound-media.htm
39	Ruthenium	Ru	Thermal boundary resistance	E. T. Swartz and R. O. Pohl	Rev. Mod. Phys. 61, 605 (1989)	http://dx.doi.org/10.1103/RevModPhys.61.605
40	PMMA	PMMA	Thermal conductivity of amorphous solids above the plateau	David G. Cahill and R. O. Pohl	Phys. Rev. B 35, 4067 (1987)	http://dx.doi.org/10.1103/PhysRevB.35.4067
41	Silicon nitride	Si3N4	Ultrasonic study of the temperature and pressure dependences of the elastic properties of -silicon nitride ceramic	S. P. Dodd, M. Cankurtaran, G.A. Saunders, B. James	JOURNAL OF MATERIALS SCIENCE 36 (2001) 2557 – 2563	http://dx.doi.org/10.1023/A:1017906804843
42	Magnesium	Mg	Thermal boundary resistance	E. T. Swartz and R. O. Pohl	Rev. Mod. Phys. 61, 605 (1989)	http://dx.doi.org/10.1103/RevModPhys.61.605
43	Gallium oxide	Ga2O3	Anisotropic thermal conductivity in single crystal β-gallium oxide	Zhi Guo, Amit Verma, Xufei Wu, Fangyuan Sun, Austin Hickman, Takekazu Masui, Akito Kuramata, Masataka Higashiwaki, Debdeep Jena and Tengfei Luo	Appl. Phys. Lett. 106, 111909 (2015)	http://dx.doi.org/10.1063/1.4916078
44	Yttrium oxide	Y2O3
45	Silver	Ag	Thermal boundary resistance	E. T. Swartz and R. O. Pohl	Rev. Mod. Phys. 61, 605 (1989)	http://dx.doi.org/10.1103/RevModPhys.61.605

## Sheet: Reference-DebyeT
id-M	Material	Formula	Title	Authors	Journal	DOI	Link
1	Silicon	Si	Measurement of Thermal Boundary Conductance of a Series of Metal-Dielectric Interfaces by the Transient Thermoreflectance Technique	R. J. Stevens, A. N. Smith, and P. M. Norris	Journal of Heat Transfer 127, 315 (2005)	http://dx.doi.org/10.1115/1.1857944
2	Germanium	Ge	Specific heat of amorphous silicon at low temperatures	M. Mertig, G. Pompe, E. Hegenbarth	Solid State Communications, Vol. 49, No. 4, pp. 369-372, 1984.	http://dx.doi.org/10.1016/0038-1098(84)90589-1
3	Glass	a-SiO2	Thermal conductance of interfaces between highly dissimilar materials	H.-K. Lyeo and D. G. Cahill	PHYSICAL REVIEW B 73, 144301 (2006)	http://dx.doi.org/10.1103/PhysRevB.73.144301
4	Gold	Au	Measurement of Thermal Boundary Conductance of a Series of Metal-Dielectric Interfaces by the Transient Thermoreflectance Technique	R. J. Stevens, A. N. Smith, and P. M. Norris	Journal of Heat Transfer 127, 315 (2005)	http://dx.doi.org/10.1115/1.1857944
5	Aluminium	Al	Measurement of Thermal Boundary Conductance of a Series of Metal-Dielectric Interfaces by the Transient Thermoreflectance Technique	R. J. Stevens, A. N. Smith, and P. M. Norris	Journal of Heat Transfer 127, 315 (2005)	http://dx.doi.org/10.1115/1.1857944
6	Lead	Pb	Thermal conductance of interfaces between highly dissimilar materials	H.-K. Lyeo and D. G. Cahill	PHYSICAL REVIEW B 73, 144301 (2006)	http://dx.doi.org/10.1103/PhysRevB.73.144301
7	Bismuth	Bi	Thermal conductance of interfaces between highly dissimilar materials	H.-K. Lyeo and D. G. Cahill	PHYSICAL REVIEW B 73, 144301 (2006)	http://dx.doi.org/10.1103/PhysRevB.73.144301
8	Titanium	Ti	TPRC data	Y. S. Touloukian
9	Chromium	Cr	Measurement of Thermal Boundary Conductance of a Series of Metal-Dielectric Interfaces by the Transient Thermoreflectance Technique	R. J. Stevens, A. N. Smith, and P. M. Norris	Journal of Heat Transfer 127, 315 (2005)	http://dx.doi.org/10.1115/1.1857944
10	Titanium nitride	TiN	Computation of Interfacial Thermal Resistance by Phonon Diffuse Mismatch Model	Haitao Wang, Yibin Xu, Masato Shimono, Yoshihisa Tanaka and Masayoshi Yamazaki	Materials Transactions, Vol. 48, No. 9 (2007) pp. 2349 to 2352	http://dx.doi.org/10.2320/matertrans.MAW200717
11	Magnesium oxide	MgO	Computation of Interfacial Thermal Resistance by Phonon Diffuse Mismatch Model	Haitao Wang, Yibin Xu, Masato Shimono, Yoshihisa Tanaka and Masayoshi Yamazaki	Materials Transactions, Vol. 48, No. 9 (2007) pp. 2349 to 2352	http://dx.doi.org/10.2320/matertrans.MAW200717
12	Sapphire	Al2O3	Thermal conductance of interfaces between highly dissimilar materials	H.-K. Lyeo and D. G. Cahill	PHYSICAL REVIEW B 73, 144301 (2006)	http://dx.doi.org/10.1103/PhysRevB.73.144301
13	Diamond	C	Thermal conductance of interfaces between highly dissimilar materials	H.-K. Lyeo and D. G. Cahill	PHYSICAL REVIEW B 73, 144301 (2006)	http://dx.doi.org/10.1103/PhysRevB.73.144301
14	Graphene	C	Thermal properties of graphene: Fundamentals and applications	Popa E., Varshneya V. & Roy A.K	MRS Bull. 37, 1273-1281 (2012)	http://dx.doi.org/10.1557/mrs.2012.203
15	Quartz	SiO2	Computation of Interfacial Thermal Resistance by Phonon Diffuse Mismatch Model	Haitao Wang, Yibin Xu, Masato Shimono, Yoshihisa Tanaka and Masayoshi Yamazaki	Materials Transactions, Vol. 48, No. 9 (2007) pp. 2349 to 2352	http://dx.doi.org/10.2320/matertrans.MAW200717
16	Beryllium oxide	BeO	Thermal conductance of interfaces between highly dissimilar materials	H.-K. Lyeo and D. G. Cahill	PHYSICAL REVIEW B 73, 144301 (2006)	http://dx.doi.org/10.1103/PhysRevB.73.144301
17	Gallium nitride	GaN	Measurement of Thermal Boundary Conductance of a Series of Metal-Dielectric Interfaces by the Transient Thermoreflectance Technique	R. J. Stevens, A. N. Smith, and P. M. Norris	Journal of Heat Transfer 127, 315 (2005)	http://dx.doi.org/10.1115/1.1857944
18	Aluminium nitride	AlN	Measurement of Thermal Boundary Conductance of a Series of Metal-Dielectric Interfaces by the Transient Thermoreflectance Technique	R. J. Stevens, A. N. Smith, and P. M. Norris	Journal of Heat Transfer 127, 315 (2005)	http://dx.doi.org/10.1115/1.1857944
19	Amorphous Germanium	a-Ge	Specific heat of amorphous silicon at low temperatures	M. Mertig, G. Pompe, E. Hegenbarth	Solid State Communications, Vol. 49, No. 4, pp. 369-372, 1984.	http://dx.doi.org/10.1016/0038-1098(84)90589-1
20	Platinum	Pt	Measurement of Thermal Boundary Conductance of a Series of Metal-Dielectric Interfaces by the Transient Thermoreflectance Technique	R. J. Stevens, A. N. Smith, and P. M. Norris	Journal of Heat Transfer 127, 315 (2005)	http://dx.doi.org/10.1115/1.1857944
21	Titanium dioxide	TiO2	Lattice Dynamics of Rutile	J. G. Traylor, H. G. Smith, R. M. Nicklow, and M. K. Wilkinson	Phys. Rev. B 3, 3457 (1971)	http://dx.doi.org/10.1103/PhysRevB.3.3457
22	Copper	Cu			TPRC data
23	Amorphous Silicon	a-Si	Specific heat of amorphous silicon at low temperatures	M. Mertig, G. Pompe, E. Hegenbarth	Solid State Communications, Vol. 49, No. 4, pp. 369-372, 1984.	http://dx.doi.org/10.1016/0038-1098(84)90589-1
24	Gallium antimonide	GaSb				http://materials.springer.com/lb/docs/sm_lbs_978-3-540-31356-4_275
25	Gallium Arsenide	GaAs	Computation of Interfacial Thermal Resistance by Phonon Diffuse Mismatch Model	Haitao Wang, Yibin Xu, Masato Shimono, Yoshihisa Tanaka and Masayoshi Yamazaki	Materials Transactions, Vol. 48, No. 9 (2007) pp. 2349 to 2352	http://dx.doi.org/10.2320/matertrans.MAW200717
26	Silicon carbide	SiC	Thermal Conductivity of Pure and Impure Silicon, Silicon Carbide, and Diamond	Glen A. Slack	J. Appl. Phys. 35, 3460 (1964)	http://dx.doi.org/10.1063/1.1713251
27	Barium fluoride	BaF	Kapitza conductance and heat flow between solids at temperatures from 50 to 300 K	R. J. Stoner and H. J. Maris	Phys. Rev. B 48, 16373 (1993)	http://dx.doi.org/10.1103/PhysRevB.48.16373
28	Bismuth telluride	Bi2Te3	Specific Heat of n- and p-Type Bi2Te3 from 1.4 to 90°K	G. E. Shoemake, J. A. Rayne, and R. W. Ure, Jr.	Phys. Rev. 185, 1046 (1969)	http://dx.doi.org/10.1103/PhysRev.185.1046
29	Antimony telluride	Sb2Te3				http://materials.springer.com/lb/docs/sm_lbs_978-3-540-31360-1_1053
30	Tungsten	W			TPRC data
31	Zinc oxide	ZnO	Computation of Interfacial Thermal Resistance by Phonon Diffuse Mismatch Model	Haitao Wang, Yibin Xu, Masato Shimono, Yoshihisa Tanaka and Masayoshi Yamazaki	Materials Transactions, Vol. 48, No. 9 (2007) pp. 2349 to 2352	http://dx.doi.org/10.2320/matertrans.MAW200717
32	graphite	C	Thermal expansion and effective Debye temperatures of carbon-graphite materials	É. A. Smirnova	Soviet Physics Journal April 1971, Volume 14, Issue 4, pp 519-523	http://link.springer.com/article/10.1007/BF00817984
33	Carbon nanotube	C	Phonons and Thermal Properties of Carbon Nanotubes	James Hone	Carbon Nanotubes Volume 80 of the series Topics in Applied Physics pp 273-286	http://link.springer.com/chapter/10.1007%2F3-540-39947-X_11
34	Tantalum	Ta	TPRC data	Y. S. Touloukian
35	Nickel	Ni	TPRC data	Y. S. Touloukian
36	Amorphous aluminium oxide	a-Al2O3
37	Palladium	Pd	TPRC data	Y. S. Touloukian
38	Molybdenum	Mo	TPRC data	Y. S. Touloukian
39	Ruthenium	Ru	TPRC data	Y. S. Touloukian
40	PMMA	PMMA	Thermal conductivity of amorphous solids	J.J. Freexnan and A. C. Anderson	Phys. Rev. B 34, 5684 (1986)	http://dx.doi.org/10.1103/PhysRevB.34.5684
41	Silicon nitride	Si3N4	Optical and electronic-structure study of cubic and hexagonal GaN thin films	Petalas, J., Logothetidis, S., Boultadakis, S., Alouani, M., Wills, J. M.	Phys. Rev. B 52 (1995) 8082.
42	Magnesium	Mg	TPRC data	Y. S. Touloukian
43	Gallium oxide	Ga2O3
44	Yttrium oxide	Y2O3
45	Silver	Ag	TPRC data	Y. S. Touloukian

## Sheet: Reference-Modulus
id-M	Material	Formula	Title	Authors	Journal	DOI	Link
1	Silicon	Si					http://www.crystran.co.uk/optical-materials/barium-fluoride-baf2
2	Germanium	Ge					http://www.crystran.co.uk/optical-materials/barium-fluoride-baf2
3	Glass	a-SiO2					http://www.crystran.co.uk/optical-materials/barium-fluoride-baf2
4	Gold	Au	Properties of Materials	Kelly, P.F. (2015)	CRC Press
5	Aluminium	Al	Properties of Materials	Kelly, P.F. (2015)	CRC Press
6	Lead	Pb					https://en.wikipedia.org/wiki/Lead
7	Bismuth	Bi					https://en.wikipedia.org/wiki/Bismuth
8	Titanium	Ti					https://en.wikipedia.org/wiki/Titanium
9	Chromium	Cr					https://en.wikipedia.org/wiki/Chromium
10	Titanium nitride	TiN	Theoretical study of the elastic properties of titanium nitride	Dong CHEN, Jingdong CHEN, Yinglu ZHAO, Benhai YU , Chunlei WANG and Deheng SHI	Acta Metall. Sin.(Engl. Lett.)Vol.22 No.2 pp146-152 Apr. 2009	http://dx.doi.org/10.1016/S1006-7191(08)60082-4
11	Magnesium oxide	MgO					http://www.crystran.co.uk/optical-materials/barium-fluoride-baf2
12	Sapphire	Al2O3					http://www.crystran.co.uk/optical-materials/barium-fluoride-baf2
13	Diamond	C	High-pressure thermal expansion, bulk modulus, and phonon structure of diamond	Jianjun Xie, S. P. Chen, J. S. Tse, Stefano de Gironcoli, and Stefano Baroni	Phys. Rev. B 60, 9444 (1999)	http://dx.doi.org/10.1103/PhysRevB.60.9444	http://www.crystran.co.uk/optical-materials/barium-fluoride-baf2
14	Graphene	C
15	Quartz	SiO2					http://www.crystran.co.uk/optical-materials/barium-fluoride-baf2
16	Beryllium oxide	BeO	Aluminum Nitride vs. Beryllium Oxide for High Power Resistor Products	Michael Kettner, Patrick Biebersmith, Nelson Roldan and Balram K. Sharma		87th ARFTG Microwave Measurement Symposium	http://www.azom.com/properties.aspx?ArticleID=263
17	Gallium nitride	GaN					http://link.springer.com/chapter/10.1007/978-3-642-14148-5_226
18	Aluminium nitride	AlN					http://www.azom.com/properties.aspx?ArticleID=610
19	Amorphous Germanium	a-Ge	Elastic moduli of random network models of amorphous Ge and Si	Lester Guttman	Solid State Communications Vol. 24, pp. 211—212, 1977.	http://dx.doi.org/10.1016/0038-1098(77)91199-1
20	Platinum	Pt					https://en.wikipedia.org/wiki/Platinum
21	Titanium dioxide	TiO2					http://www.azom.com/properties.aspx?ArticleID=1179
22	Copper	Cu	Properties of Materials	Kelly, P.F. (2015)	CRC Press
23	Amorphous Silicon	a-Si	Elastic moduli of random network models of amorphous Ge and Si	Lester Guttman	Solid State Communications Vol. 24, pp. 211—212, 1977.	http://dx.doi.org/10.1016/0038-1098(77)91199-1	http://www.mit.edu/~6.777/matprops/asi.htm
24	Gallium antimonide	GaSb					http://link.springer.com/chapter/10.1007%2F10551045_122
25	Gallium Arsenide	GaAs					http://www.k-space.com/support/material-properties/
26	Silicon carbide	SiC	Properties of Materials	Kelly, P.F. (2015)	CRC Press
27	Barium fluoride	BaF					http://www.crystran.co.uk/optical-materials/barium-fluoride-baf2
28	Bismuth telluride	Bi2Te3	Ab initio and molecular dynamics predictions for electron and phonon transport in bismuth telluride	Bao-Ling Huang and Massoud Kaviany	Phys. Rev. B 77, 125209 (2008)	http://dx.doi.org/10.1103/PhysRevB.77.125209
29	Antimony telluride	Sb2Te3	High pressure monoclinic phases of Sb2Te3	S.M. Souzaa, C.M. Poffoa, D.M. Trichêsa, J.C. de Limab, T.A. Grandib, A. Polianc, M. Gauthier	Physica B: Condensed Matter	http://dx.doi.org/10.1016/j.physb.2012.05.061
30	Tungsten	W	Properties of Materials	Kelly, P.F. (2015)	CRC Press
31	Zinc oxide	ZnO					http://materials.springer.com/lb/docs/sm_lbs_978-3-540-31359-5_295
32	graphite	C
33	Carbon nanotube	C
34	Tantalum	Ta					https://en.wikipedia.org/wiki/Tantalum
35	Nickel	Ni	Properties of Materials	Kelly, P.F. (2015)	CRC Press
36	Amorphous aluminium oxide	a-Al2O3
37	Palladium	Pd					https://en.wikipedia.org/wiki/Palladium
38	Molybdenum	Mo	Properties of Materials	Kelly, P.F. (2015)	CRC Press
39	Ruthenium	Ru					https://en.wikipedia.org/wiki/Ruthenium
40	PMMA	PMMA					https://www.matbase.com/material-categories/natural-and-synthetic-polymers/commodity-polymers/
41	Silicon nitride	Si3N4	Ultrasonic study of the temperature and pressure dependences of the elastic properties of -silicon nitride ceramic	S. P. Dodd, M. Cankurtaran, G.A. Saunders, B. James	JOURNAL OF MATERIALS SCIENCE 36 (2001) 2557 – 2563	http://dx.doi.org/10.1023/A:1017906804843
42	Magnesium	Mg					https://en.wikipedia.org/wiki/Magnesium
43	Gallium oxide	Ga2O3
44	Yttrium oxide	Y2O3	Handbook of Infrared Optical Materials	edited by Paul Klocek
45	Silver	Ag					https://en.wikipedia.org/wiki/Silver

## Sheet: Reference-others
id-M	Material	Formula	Heat capacity	Thermal conductivity	Melting point	Thermal Expansion	Density	Unit cell volume
1	Silicon	Si	TPRC data	TPRC data	https://en.wikipedia.org/wiki/Silicon	TPRC data	http://crystdb.nims.go.jp/crystdb/search-materials	http://crystdb.nims.go.jp/crystdb/search-materials
2	Germanium	Ge	TPRC data	TPRC data	https://en.wikipedia.org/wiki/Germanium	TPRC data	http://crystdb.nims.go.jp/crystdb/search-materials	http://crystdb.nims.go.jp/crystdb/search-materials
3	Glass	a-SiO2	TPRC data	TPRC data	https://en.wikipedia.org/wiki/Glass	TPRC data	http://crystdb.nims.go.jp/crystdb/search-materials	http://crystdb.nims.go.jp/crystdb/search-materials
4	Gold	Au	TPRC data	TPRC data	https://en.wikipedia.org/wiki/Gold	TPRC data	http://crystdb.nims.go.jp/crystdb/search-materials	http://crystdb.nims.go.jp/crystdb/search-materials
5	Aluminium	Al	TPRC data	TPRC data	https://en.wikipedia.org/wiki/Aluminium	TPRC data	http://crystdb.nims.go.jp/crystdb/search-materials	http://crystdb.nims.go.jp/crystdb/search-materials
6	Lead	Pb	TPRC data	TPRC data	https://en.wikipedia.org/wiki/Lead	TPRC data	http://crystdb.nims.go.jp/crystdb/search-materials	http://crystdb.nims.go.jp/crystdb/search-materials
7	Bismuth	Bi	TPRC data	TPRC data	https://en.wikipedia.org/wiki/Bismuth	TPRC data	http://crystdb.nims.go.jp/crystdb/search-materials	http://crystdb.nims.go.jp/crystdb/search-materials
8	Titanium	Ti	TPRC data	TPRC data	https://en.wikipedia.org/wiki/Titanium	TPRC data	http://crystdb.nims.go.jp/crystdb/search-materials	http://crystdb.nims.go.jp/crystdb/search-materials
9	Chromium	Cr	TPRC data	TPRC data	https://en.wikipedia.org/wiki/Chromium	TPRC data	http://crystdb.nims.go.jp/crystdb/search-materials	http://crystdb.nims.go.jp/crystdb/search-materials
10	Titanium nitride	TiN	TPRC data	TPRC data	https://en.wikipedia.org/wiki/Titanium_nitride	TPRC data	http://crystdb.nims.go.jp/crystdb/search-materials	http://crystdb.nims.go.jp/crystdb/search-materials
11	Magnesium oxide	MgO	TPRC data	TPRC data	https://en.wikipedia.org/wiki/Magnesium_oxide	TPRC data	http://crystdb.nims.go.jp/crystdb/search-materials	http://crystdb.nims.go.jp/crystdb/search-materials
12	Sapphire	Al2O3	TPRC data	TPRC data	https://en.wikipedia.org/wiki/Sapphire	TPRC data	http://crystdb.nims.go.jp/crystdb/search-materials	http://crystdb.nims.go.jp/crystdb/search-materials
13	Diamond	C	TPRC data	http://dx.doi.org/10.1557/mrs.2012.203	https://en.wikipedia.org/wiki/Diamond	TPRC data	http://crystdb.nims.go.jp/crystdb/search-materials	http://crystdb.nims.go.jp/crystdb/search-materials
14	Graphene	C	http://dx.doi.org/10.1557/mrs.2012.203	http://dx.doi.org/10.1557/mrs.2012.204	http://dx.doi.org/10.1103/PhysRevB.91.045415	http://dx.doi.org/10.1021/nl201488g
15	Quartz	SiO2	TPRC data	TPRC data	https://en.wikipedia.org/wiki/Quartz	TPRC data	http://crystdb.nims.go.jp/crystdb/search-materials	http://crystdb.nims.go.jp/crystdb/search-materials
16	Beryllium oxide	BeO	TPRC data	TPRC data	https://en.wikipedia.org/wiki/Beryllium_oxide	TPRC data	http://crystdb.nims.go.jp/crystdb/search-materials	http://crystdb.nims.go.jp/crystdb/search-materials
17	Gallium nitride	GaN	http://www.ioffe.ru/SVA/NSM/Semicond/GaN/thermal.html	http://dx.doi.org/10.1016/0022-3697(77)90112-3	https://en.wikipedia.org/wiki/Gallium_nitride	http://www.ioffe.ru/SVA/NSM/Semicond/GaN/thermal.html	http://crystdb.nims.go.jp/crystdb/search-materials	http://crystdb.nims.go.jp/crystdb/search-materials
18	Aluminium nitride	AlN	TPRC data	TPRC data	https://en.wikipedia.org/wiki/Aluminium_nitride	TPRC data	http://crystdb.nims.go.jp/crystdb/search-materials	http://crystdb.nims.go.jp/crystdb/search-materials
19	Amorphous Germanium	a-Ge	http://www.io.csic.es/Web_GPL/personal_pages/Jan/thesis/Chap3b.pdf	http://dx.doi.org/10.1063/1.4866799	http://www.io.csic.es/Web_GPL/personal_pages/Jan/thesis/Chap3b.pdf		http://www.io.csic.es/Web_GPL/personal_pages/Jan/thesis/Chap3b.pdf
20	Platinum	Pt	TPRC data	TPRC data	https://en.wikipedia.org/wiki/Platinum	TPRC data	http://crystdb.nims.go.jp/crystdb/search-materials	http://crystdb.nims.go.jp/crystdb/search-materials
21	Titanium dioxide	TiO2	TPRC data	TPRC data	https://en.wikipedia.org/wiki/Titanium_dioxide	TPRC data	http://crystdb.nims.go.jp/crystdb/search-materials	http://crystdb.nims.go.jp/crystdb/search-materials
22	Copper	Cu	TPRC data	TPRC data	https://en.wikipedia.org/wiki/Copper	TPRC data	http://crystdb.nims.go.jp/crystdb/search-materials	http://crystdb.nims.go.jp/crystdb/search-materials
23	Amorphous Silicon	a-Si	http://dx.doi.org/10.1103/PhysRevLett.96.055902	http://dx.doi.org/10.1063/1.4866799	http://dx.doi.org/10.1063/1.94077
24	Gallium antimonide	GaSb	TPRC data	http://www.ioffe.ru/SVA/NSM/Semicond/GaSb/thermal.html	https://en.wikipedia.org/wiki/Gallium_antimonide	http://www.ioffe.ru/SVA/NSM/Semicond/GaSb/thermal.html	http://crystdb.nims.go.jp/crystdb/search-materials	http://crystdb.nims.go.jp/crystdb/search-materials
	Gallium Arsenide	GaAs	TPRC data	http://www.electronics-cooling.com/2006/02/thermal-conductivity-of-iii-v-semiconductors/	https://en.wikipedia.org/wiki/Gallium_arsenide	http://www.ioffe.ru/SVA/NSM/Semicond/GaAs/thermal.html	http://crystdb.nims.go.jp/crystdb/search-materials	http://crystdb.nims.go.jp/crystdb/search-materials
26	Silicon carbide	SiC	TPRC data	TPRC data	https://en.wikipedia.org/wiki/Silicon_carbide	TPRC data	http://crystdb.nims.go.jp/crystdb/search-materials	http://crystdb.nims.go.jp/crystdb/search-materials
27	Barium fluoride	BaF	TPRC data	TPRC data	https://en.wikipedia.org/wiki/Barium_fluoride	TPRC data	http://crystdb.nims.go.jp/crystdb/search-materials	http://crystdb.nims.go.jp/crystdb/search-materials
28	Bismuth telluride	Bi2Te3	TPRC data	http://dx.doi.org/10.1016/j.actamat.2009.09.035	https://en.wikipedia.org/wiki/Bismuth_telluride	http://dx.doi.org/10.1016/0375-9601(73)90888-8	http://crystdb.nims.go.jp/crystdb/search-materials	http://crystdb.nims.go.jp/crystdb/search-materials
29	Antimony telluride	Sb2Te3	http://dx.doi.org/10.1134/S0036024408050336	http://dx.doi.org/10.1063/1.4884604	https://en.wikipedia.org/wiki/Antimony_telluride	http://materials.springer.com/lb/docs/sm_lbs_978-3-540-31360-1_1051	http://crystdb.nims.go.jp/crystdb/search-materials	http://crystdb.nims.go.jp/crystdb/search-materials
30	Tungsten	W	TPRC data	TPRC data	https://en.wikipedia.org/wiki/Tungsten	TPRC data	http://crystdb.nims.go.jp/crystdb/search-materials	http://crystdb.nims.go.jp/crystdb/search-materials
31	Zinc oxide	ZnO	TPRC data	TPRC data	https://en.wikipedia.org/wiki/Zinc_oxide	TPRC data	http://crystdb.nims.go.jp/crystdb/search-materials	http://crystdb.nims.go.jp/crystdb/search-materials
32	graphite	C	TPRC data	TPRC data	http://dx.doi.org/10.1103/PhysRevB.91.045415	TPRC data	http://crystdb.nims.go.jp/crystdb/search-materials	http://crystdb.nims.go.jp/crystdb/search-materials
33	Carbon nanotube	C	TPRC data	http://dx.doi.org/10.1088/0957-4484/11/2/305	https://www.cheaptubes.com/wp-content/uploads/2015/03/Carbon-Nanotubes-MSDS.pdf	http://dx.doi.org/10.1063/1.4864056	https://www.cheaptubes.com/wp-content/uploads/2015/03/Carbon-Nanotubes-MSDS.pdf	https://www.cheaptubes.com/wp-content/uploads/2015/03/Carbon-Nanotubes-MSDS.pdf
34	Tantalum	Ta	TPRC data	TPRC data	https://en.wikipedia.org/wiki/Tantalum	TPRC data	http://crystdb.nims.go.jp/crystdb/search-materials	http://crystdb.nims.go.jp/crystdb/search-materials
35	Nickel	Ni	TPRC data	TPRC data	https://en.wikipedia.org/wiki/Nickel	TPRC data	http://crystdb.nims.go.jp/crystdb/search-materials	http://crystdb.nims.go.jp/crystdb/search-materials
36	Amorphous aluminium oxide	a-Al2O3		http://dx.doi.org/10.1016/0040-6090(93)90227-G
37	Palladium	Pd	TPRC data	TPRC data	https://en.wikipedia.org/wiki/Palladium	TPRC data	http://crystdb.nims.go.jp/crystdb/search-materials	http://crystdb.nims.go.jp/crystdb/search-materials
38	Molybdenum	Mo	TPRC data	TPRC data	https://en.wikipedia.org/wiki/Molybdenum	TPRC data	http://crystdb.nims.go.jp/crystdb/search-materials	http://crystdb.nims.go.jp/crystdb/search-materials
39	Ruthenium	Ru	TPRC data	TPRC data	https://en.wikipedia.org/wiki/Ruthenium	TPRC data	http://crystdb.nims.go.jp/crystdb/search-materials	http://crystdb.nims.go.jp/crystdb/search-materials
40	PMMA	PMMA	http://dx.doi.org/10.1016/j.polymer.2010.03.003	https://www.matbase.com/material-categories/natural-and-synthetic-polymers/commodity-polymers/	https://en.wikipedia.org/wiki/Poly(methyl_methacrylate)	https://www.matbase.com/material-categories/natural-and-synthetic-polymers/commodity-polymers/	https://en.wikipedia.org/wiki/Poly(methyl_methacrylate)	https://en.wikipedia.org/wiki/Poly(methyl_methacrylate)
41	Silicon nitride	Si3N4	TPRC data	TPRC data	https://en.wikipedia.org/wiki/Silicon_nitride	TPRC data	http://crystdb.nims.go.jp/crystdb/search-materials	http://crystdb.nims.go.jp/crystdb/search-materials
42	Magnesium	Mg	TPRC data	TPRC data	https://en.wikipedia.org/wiki/Magnesium	TPRC data	http://crystdb.nims.go.jp/crystdb/search-materials	http://crystdb.nims.go.jp/crystdb/search-materials
43	Gallium oxide	Ga2O3	TPRC data	TPRC data	https://en.wikipedia.org/wiki/Gallium(III)_oxide	http://iopscience.iop.org/1882-0786/8/11/111101	http://crystdb.nims.go.jp/crystdb/search-materials	http://crystdb.nims.go.jp/crystdb/search-materials
44	Yttrium oxide	Y2O3	TPRC data	TPRC data	https://en.wikipedia.org/wiki/Yttrium(III)_oxide	TPRC data	http://crystdb.nims.go.jp/crystdb/search-materials	http://crystdb.nims.go.jp/crystdb/search-materials
45	Silver	Ag	TPRC data	TPRC data	https://en.wikipedia.org/wiki/Silver	TPRC data	http://crystdb.nims.go.jp/crystdb/search-materials	http://crystdb.nims.go.jp/crystdb/search-materials
